# Supplementary material for: Design and Calibration of Plane Mirror Setups for Mobile Robots with a 2D-Lidar
Source: Sensors (Basel). 2022 Oct 15;22(20):7830. doi: 10.3390/s22207830 (PMC9609120; doi:10.3390/s22207830)
Supplement: Supplementary file 1 [file sensors-22-07830-s001.zip]

Archive with 3 entries (3 files):
- PiCar_Maneuver_Test.mp4
- PiCar_Object_Test.mp4
- PiCar_Surface_Test.mp4
